# Supplementary material for: Trichosporon asahii PLA2 Gene Enhances Drug Resistance to Azoles by Improving Drug Efflux and Biofilm Formation
Source: Int J Mol Sci. 2023 May 16;24(10):8855. doi: 10.3390/ijms24108855 (PMC10219205; doi:10.3390/ijms24108855)
Supplement: Supplementary file 1 [file ijms-24-08855-s001.zip]

Archive with 1 entries (1 files):
- ijms-2356426-supplementary.pdf
